# Supplementary material for: Distribution of Phlebotomine Sand Flies (Diptera: Psychodidae) in the Lombardy Region, Northern Italy
Source: Insects. 2022 May 16;13(5):463. doi: 10.3390/insects13050463 (PMC9146192; doi:10.3390/insects13050463)
Supplement: Supplementary file 1 [file insects-13-00463-s001.zip]

Archive with 1 entries (1 files):
- insects-1711458-supplementary.xlsx
