# Supplementary material for: Distribution of Phlebotomine Sand Flies (Diptera: Psychodidae) in the Lombardy Region, Northern Italy
Source: Insects. 2022 May 16;13(5):463. doi: 10.3390/insects13050463 (PMC9146192; doi:10.3390/insects13050463)
Supplement: Supplementary file 1 [file insects-13-00463-s001.zip › insects-1711458-supplementary.xlsx]

## Sheet: Foglio3
Site	province	Latitude (DD)	Longitude (DD)	Altitude (m a.s.l.)	Type of monitoring	Positive traps during the study (n_s.f.)
GALLARATE	VA	45.6424	8.78707	238	Leishmania
VARESE	VA	45.8125	8.85958	382	Leishmania	(1)
COMO	CO	45.7891	9.10867	201	Leishmania
MARIANO COMENSE	CO	45.7111	9.17238	252	Leishmania
CITTIGLIO	VA	45.8948	8.64437	254	Leishmania
MERATE	LC	45.685	9.41861	371	Leishmania	(9)
MONZA	MB	45.5752	9.28298	162	Leishmania
LISSONE	MB	45.6373	9.22709	216	Leishmania
LIMBIATE	MB	45.5868	9.12695	173	Leishmania	(3)
LODI	LO	45.3186	9.47335	87	Leishmania
TREZZANO SUL NAVIGLIO	MI	45.4134	9.08634	111	Leishmania
LEGNANO	MI	45.6162	8.9324	199	Leishmania
LODI	LO	45.3185	9.47023	87	Leishmania
SAN GIULIANO MILANESE	MI	45.3752	9.31852	98	Leishmania
MILANO	MI	45.4677	9.24986	120	Leishmania	(1)
ARESE	MI	45.5451	9.07855	160	Leishmania
VIGNATE	MI	45.4832	9.37883	113	Leishmania
MONTAGNA IN VALTELLINA	SO	46.1656	9.9142	567	Leishmania	(1)
LOZIO	BS	45.9882	10.2454	505	Leishmania
DARFO BOARIO TERME	BS	45.8911	10.1805	220	Leishmania	(1)
MANTOVA	MN	45.144	10.795	19	Leishmania
CREMONA	CR	45.1452	9.99845	47	Leishmania	(1)
CALVATONE	CR	45.1235	10.4216	29	Leishmania
CURTATONE	MN	45.101	10.7061	26	Leishmania
VAIANO CREMASCO	CR	45.3786	9.60027	72	Leishmania
GUIDIZZOLO	MN	45.3214	10.5756	45	Leishmania
VERDELLO	BG	45.6132	9.62187	179	Leishmania
COLZATE	BG	45.8231	9.85988	409	Leishmania	(1)
BREMBATE	BG	45.6216	9.53544	207	Leishmania
SERIATE	BG	45.6728	9.72612	247	Leishmania
ERBUSCO	BS	45.5992	9.95541	236	Leishmania
BRESCIA	BS	45.5264	10.1656	149	Leishmania
DESENZANO DEL GARDA	BS	45.4392	10.5524	96	Leishmania
PAVIA	PV	45.1957	9.18497	77	Leishmania
MEDE	PV	45.0741	8.73116	99	Leishmania	(2)
VIGEVANO	PV	45.3006	8.83733	116	Leishmania
BRESSANA BOTTARONE	PV	45.0775	9.14044	55	Leishmania
VOGHERA	PV	45.0062	8.99052	71	Leishmania	(3)
SAN GENESIO ED UNITI	PV	45.2332	9.16359	86	Leishmania
ROCCA DE' GIORGI	PV	44.9516	9.254	219	Leishmania	(367)
BUSTO GAROLFO	MI	45.541	8.87469	166	West Nile
VANZAGO	MI	45.5212	8.97846	161	West Nile	(2)
MONZA	MB	45.5982	9.28463	162	West Nile
SEGRATE	MI	45.5007	9.28698	115	West Nile	(9)
CASIRATE D'ADDA	BG	45.5111	9.55358	114	West Nile
ROMANO DI LOMBARDIA	BG	45.5324	9.72949	120	West Nile	(4)
CHIARI	BS	45.525	9.90063	116	West Nile	(3)
FLERO	BS	45.4791	10.1715	104	West Nile	(1)
NUVOLENTO	BS	45.5322	10.397	176	West Nile	(3)
PARONA	PV	45.2788	8.7537	113	West Nile
ROSATE	MI	45.3607	9.00063	102	West Nile
CERRO AL LAMBRO	MI	45.3335	9.33195	80	West Nile
LODI	MI	45.3028	9.47652	87	West Nile
CREMA	CR	45.3631	9.70135	82	West Nile	(1)
VILLACHIARA	BS	45.3376	9.92367	75	West Nile
LENO	BS	45.4007	10.2062	79	West Nile	(3)
REMEDELLO	BS	45.283	10.3708	47	West Nile	(2)
TROMELLO	PV	45.2053	8.86189	105	West Nile
CARBONARA AL TICINO	PV	45.1665	9.06534	83	West Nile
TRAVACO SICCOMARIO	PV	45.1432	9.16766	61	West Nile
BORGHETTO LODIGIANO	LO	45.1872	9.49928	68	West Nile
CASELLE LANDI	LO	45.094	9.79451	51	West Nile	(30)
CREMONA	CR	45.1362	10.008	42	West Nile
PESSINA CREMONESE	CR	45.1839	10.2459	42	West Nile
SAN MARTINO DALL'ARGINE	MN	45.0901	10.5119	29	West Nile
PORTO MANTOVANO	MN	45.1915	10.8175	18	West Nile
BIGARELLO	MN	45.1823	10.9175	29	West Nile	(7)
COMMESSAGGIO	MN	45.0448	10.5413	20	West Nile	(2)
MOTTEGGIANA	MN	45.0401	10.7119	20	West Nile	(3)
SAN BENEDETTO PO	MN	45.041	10.8909	15	West Nile	(65)
POGGIO RUSCO	MN	44.9779	11.1067	10	West Nile	(4)
VOGHERA	PV	44.9869	8.96215	70	West Nile	(3)
MONZAMBANO	MN	45.3691	10.6427	65	West Nile	(9)
CAIRATE	VA	45.69	8.83421	226	West Nile
CARUGO	CO	45.7099	9.1901	270	West Nile	(2)
VALBREMBO	BG	45.7131	9.62295	261	West Nile
GORLAGO	BG	45.661	9.81592	233	West Nile	(4)
CORTE FRANCA	BS	45.6452	10.0216	153	West Nile
BRONI	PV	45.0668	9.2648	88	West Nile
COMO	CO	45.7825	9.07022	205	West Nile
SANT'ANGELO LOMELLINA	PV	45.2199	8.65563	114	West Nile
SAMOLACO	SO	46.2378	9.43411	186	West Nile
PIANTEDO	SO	46.1318	9.43556	215	West Nile	(14)
COLLEBEATO	BS	45.5933	10.2033	363	Extra	(67)
BARBENNO DI VALTELLINA	SO	46.169	9.73991	370	West Nile	(42)
DD: decimal degree
